# Supplementary material for: Infant formula fatty acid profile following microwave heating
Source: PLoS One. 2020 Aug 28;15(8):e0237391. doi: 10.1371/journal.pone.0237391 (PMC7454968; doi:10.1371/journal.pone.0237391)
Supplement: S1 Table — Relative abundance of various fatty acids in samples, which were left untreated, microwaved to 37 degrees Celsius (A) and 50 degrees Celsius (B), as well as heated in water bath to 37 degrees Celsius (A) and 50 degrees Celsius (B). (XLSX) [file pone.0237391.s001.xlsx]

## Sheet: Arkusz1
Supplemental Table 1. Relative abundance of various fatty acids in samples, which were left untreated, microwaved to 36 degrees Celsius (A) and 50 degrees Celsius (B), as well as heated in water bath to 36 degrees Celsius (A) and 50 degrees Celsius (B).
sample_no	10	10	11	11	12	12	13	13	14	14	1	1	2	2	3	3	4	4	5	5	6	6	7	7	8	8	9	9	10	10	11	11	12	12	13	13	14	14	1	1	2	2	3	3	4	4	5	5	6
method	control	control	control	control	control	control	control	control	control	control	control	control	control	control	control	control	control	control	control	control	control	control	control	control	control	control	control	control	microwave	microwave	microwave	microwave	microwave	microwave	microwave	microwave	microwave	microwave	microwave	microwave	microwave	microwave	microwave	microwave	microwave	microwave	microwave	microwave	microwave
A or B	A	B	A	B	A	B	A	B	A	B	A	B	A	B	A	B	A	B	A	B	A	B	A	B	A	B	A	B	A	B	A	B	A	B	A	B	A	B	A	B	A	B	A	B	A	B	A	B	A
C4:0	0.0280225	unreliable	0.0279599	0.0298397	0.0304349	0.0305514	0.030005	0.032721	0.0280619	0.0297098	0.0307984	0.0292317	0.0293	0.0304666	0.0304192	0.0304767	0.029345	0.0312302	0.0287247	0.0296552	0.0302716	0.0310413	0.0285614	0.030848	0.0294692	0.028433	0.0284362	0.0302706	0.0313391	0.0318506	0.0286258	0.0297331	0.0291685	0.0280178	0.0303874	0.0293388	0.0313145	0.0299618	0.0316445	0.0294271	0.0354042	0.0304152	0.031621	0.0280615	0.0299893	0.0292668	0.0282555	0.0272453	0.0298558
C6	0.122414	unreliable	0.128089	0.128043	0.129708	0.126868	0.128318	0.148582	0.120386	0.126009	0.129196	0.122484	0.125121	0.132598	0.127943	0.128676	0.131004	0.12982	0.128987	0.124253	0.131201	0.130905	0.125139	0.131371	0.130195	0.129663	0.123855	0.125535	0.133843	0.137382	0.127374	0.127587	0.130101	0.129741	0.114322	0.119216	0.130664	0.130989	0.13274	0.130483	0.135993	0.129291	0.128886	0.126564	0.127429	0.128088	0.12781	0.126586	0.127363
C8	1.34431	unreliable	1.35602	1.38671	1.35827	1.35158	1.36732	1.37825	1.36725	1.32823	1.3735	1.35335	1.29848	1.37351	1.36958	1.3645	1.35835	1.37874	1.36991	1.36195	1.382	1.36285	1.36453	1.40233	1.3711	1.35653	1.34799	1.35413	1.376	1.43411	1.35899	1.34526	1.35287	1.35828	1.38522	1.40111	1.37636	1.35431	1.39105	1.37434	1.45871	1.38703	1.36135	1.36638	1.36301	1.38394	1.36189	1.36103	1.37024
C10	1.10015	unreliable	1.11085	1.12508	1.10895	1.10967	1.11636	1.12407	1.1157	1.08483	1.12568	1.11244	1.05039	1.11719	1.12221	1.11035	1.10763	1.13	1.11331	1.10844	1.13098	1.10876	1.11766	1.13952	1.11974	1.10421	1.10881	1.10662	1.12538	1.17305	1.113	1.10423	1.10708	1.1067	1.12257	1.13937	1.21892	1.10093	1.14028	1.11087	1.18632	1.13823	1.11309	1.10642	1.10978	1.1353	1.11761	1.11027	1.13072
C16	6.72661	unreliable	6.74374	6.75519	6.69908	6.70881	6.76466	6.74167	6.73941	6.6602	6.71317	6.76221	6.53892	6.71805	6.71923	6.74017	6.72957	6.76228	6.72137	6.73432	6.76159	6.72438	6.72288	6.7815	6.74206	6.73559	6.70477	6.73623	6.7047	6.77088	6.74027	6.68011	6.72415	6.73022	6.75817	6.79	6.74932	6.68591	6.73041	6.68809	6.76313	6.78553	6.75885	6.72341	6.71867	6.7729	6.74655	6.76433	6.79798
C16:1	0.228583	unreliable	0.225543	0.241922	0.229906	0.223299	0.232357	0.231729	0.241023	0.224181	0.224416	0.229577	0.232536	0.22992	0.220507	0.228462	0.226707	0.226486	0.231896	0.225701	0.222972	0.230877	0.226859	0.284546	0.231409	0.227781	0.245689	0.225625	0.223435	0.229645	0.221111	0.223359	0.230974	0.221814	0.234537	0.224567	0.237465	0.223068	0.23139	0.235422	0.222588	0.248128	0.245546	0.221358	0.225249	0.223489	0.225685	0.224821	0.226886
C16:1trans	0.0435755	unreliable	0.0404623	0.0359804	0.0366468	0.0386259	0.0412495	0.038495	0.0353983	0.0416788	0.0358724	0.0416642	0.0424463	0.0367101	0.0349223	0.04022	0.0387842	0.0544816	0.037664	0.0398238	0.0383318	0.0445921	0.0382797	0.0819238	0.0453929	0.0394311	0.044632	0.0378389	0.0383925	0.0397933	0.0340773	0.0375766	0.0387971	0.0373806	0.0412879	0.0349526	0.0404415	0.0356371	0.0375982	0.0399597	0.0424125	0.0423231	0.0638571	0.0349485	0.0360331	0.038666	0.0356456	0.0384189	0.0430943
C18:1trans	0.0358894	unreliable	0.0344606	0.108586	0.0386585	0.0405232	0.051544	0.0394735	0.0970484	0.0403796	0.0246769	0.0290745	0.0307771	0.0318757	0.0352139	0.0224167	0.0276176	0.0324571	0.0295615	0.0331027	0.033505	0.0249795	0.031481	0.034774	0.0258188	0.0325538	0.0467935	0.0348876	0.0362063	0.0402501	0.0277366	0.0467531	0.0468787	0.0311107	0.0607006	0.066039	0.0347404	0.0353093	0.0252425	0.0324247	0.0308927	0.0280518	0.0299139	0.0350419	0.0319841	0.0321377	0.0307152	0.0301425	0.0268966
C18:2trans1	0.0406551	unreliable	0.0380468	0.0399683	0.0415733	0.0415231	0.0447727	0.0417286	0.0388703	0.0386783	0.0344427	0.0344705	0.0397364	0.0382867	0.0354626	0.0369028	0.0352856	0.0376442	0.0412449	0.0423937	0.0384954	0.036229	0.0403593	0.052225	0.0362043	0.038347	0.0381222	0.0386083	0.0399331	0.0384726	0.0371942	0.0411464	0.0337366	0.0380142	0.0401818	0.0391406	0.0370391	0.0375423	0.0375192	0.0361494	0.0368802	0.0373631	0.0400173	0.0360903	0.0367403	0.0373684	0.0362698	0.0374744	0.0366576
c18:2trans2	0.02666	unreliable	0.0186187	0.0178486	0.018525	0.0202328	0.0194256	0.0257708	0.0228584	0.0242473	0.0140393	0.0171091	0.0388336	0.0154681	0.0174061	0.0172818	0.0154749	0.0186923	0.0157524	0.0233236	0.0182653	0.0215069	0.0142708	0.0242795	0.0175754	0.02398	0.0166974	0.0188859	0.0213987	0.0198292	0.0158105	0.0215727	0.0175418	0.0181375	0.0326984	0.0324233	0.0238903	0.016516	0.0192961	0.0485047	0.0215358	0.108572	0.0179197	0.0168506	0.0166364	0.0163648	0.0165025	0.0179127	0.0148604
C18:2trans3	0.02666	unreliable	0.0186187	0.0178486	0.018525	0.0202328	0.034384	0.0257708	0.0228584	0.0191628	0.0140393	0.0171091	0.0159713	0.0154681	0.0174061	0.0145994	0.0154749	0.0186923	0.0157524	0.0233236	0.0182653	0.0167324	0.0224049	0.0242795	0.0175754	0.02398	0.0166974	0.0188859	0.0213987	0.0198292	0.0158105	0.0215727	0.0175418	0.0181375	0.0326984	0.0269339	0.015211	0.016516	0.0148574	0.0143506	0.0169384	0.012975	0.0179197	0.0168506	0.0166364	0.0163648	0.0165025	0.0179127	0.0148604
C18:3trans1	0.0425489	unreliable	0.0449072	0.0430419	0.0496464	0.0525182	0.0448334	0.0367992	0.0429932	0.0459725	0.0437951	0.042804	0.0304127	0.0454532	0.0171151	0.0458025	0.0433779	0.0430609	0.0417614	0.0312969	0.0432433	0.0439255	0.0445765	0.0528569	0.0424097	0.0423522	0.0425333	0.0333171	0.0435166	0.0438811	0.0161481	0.048538	0.0299792	0.0447955	0.0442409	0.05242	0.0431096	0.0436859	0.0442036	0.0409439	0.0315982	0.0353011	0.0288027	0.0442153	0.0434303	0.0408216	0.0432396	0.0430435	0.042274
C18:3trans2	0.0263843	unreliable	0.027435	0.0561462	0.0464682	0.0302989	0.0343472	0.0310142	0.0534898	0.0269918	0.0272251	0.0262378	0.0310339	0.037907	0.0274328	0.0279935	0.0257185	0.0274263	0.0383201	0.0262789	0.0273862	0.0264779	0.029744	0.0597982	0.0214713	0.0238211	0.0623628	0.0289322	0.0268259	0.0261796	0.0262271	0.0332398	0.0263617	0.0295385	0.0296178	0.0389852	0.0338986	0.029761	0.0268714	0.0369727	0.0284118	0.0624772	0.0256738	0.025222	0.0266681	0.0250613	0.0267742	0.0280508	0.0250527
C18:3trans3	0.022495	unreliable	0.0191546	0.0221328	0.0265875	0.0266695	0.0280009	0.0204552	0.00754138	0.0205723	0.0204498	0.0195778	0.0220656	0.0224115	0.0236963	0.0219972	0.0197337	0.0226804	0.0207983	0.0240355	0.0234437	0.0199619	0.0246006	0.0296373	0.0202604	0.020343	0.0224895	0.022646	0.0235418	0.0212031	0.0226847	0.0247943	0.0200637	0.0234223	0.021309	0.027076	0.0222573	0.020982	0.0204015	0.0181081	0.0260659	0.0222061	0.0206521	0.0215691	0.0212392	0.0219433	0.020902	0.0195708	0.0204374
C18:3	1.54677	unreliable	1.55439	1.54011	1.5591	1.55584	1.54141	1.54407	1.54323	1.56408	1.56179	1.54175	1.58505	1.55231	1.5577	1.55677	1.55402	1.54789	1.55595	1.54771	1.55288	1.5628	1.54968	1.55225	1.57434	1.55152	1.56007	1.5527	1.54418	1.54243	1.55094	1.5549	1.55638	1.55259	1.54393	1.57551	1.55025	1.56035	1.56339	1.57206	1.54227	1.59646	1.55561	1.55997	1.54785	1.54581	1.56123	1.55803	1.549
C15	0.053929	unreliable	0.0598069	0.0622756	0.05761	0.0574652	0.0579532	0.0593473	0.0581152	0.0958214	0.0583131	0.0607231	0.0565673	0.0592074	0.0600679	0.0564837	0.0559007	0.0609818	0.0562057	0.0569965	0.0578587	0.0593608	0.0547631	0.062934	0.0590489	0.0593123	0.0640227	0.0584346	0.0580743	0.0566061	0.0562041	0.0587698	0.0652022	0.0555708	0.0570516	0.0701472	0.0588011	0.0608138	0.0589042	0.0577252	0.0596535	0.057553	0.0629659	0.0613101	0.058234	0.05626	0.0604782	0.0598646	0.0556203
C12	8.63126	unreliable	8.69831	8.75646	8.68905	8.61759	8.69856	8.70769	8.715	8.40584	8.70348	8.7254	8.18152	8.71056	8.64091	8.64056	8.63755	8.74011	8.67608	8.60534	8.80316	8.6618	8.61439	8.75914	8.67729	8.6604	8.60798	8.69033	8.72953	9.06275	8.69889	8.51993	8.63835	8.69718	8.71274	8.7639	8.7964	8.53985	8.71185	8.65297	9.14173	8.93141	8.69886	8.63821	8.73695	8.80309	8.70136	8.70917	8.88144
C14	3.72236	unreliable	3.75542	3.78268	3.7281	3.72338	3.7606	3.75839	3.75682	3.62762	3.75859	3.74901	3.52953	3.76256	3.73109	3.73704	3.7333	3.7887	3.75039	3.72781	3.81071	3.74884	3.72968	3.78724	3.75071	3.73948	3.71416	3.74776	3.74958	3.84296	3.75972	3.68589	3.74003	3.74942	3.75801	3.78914	3.78579	3.68721	3.75538	3.73034	3.865	3.85711	3.745	3.73772	3.74945	3.80216	3.77284	3.78423	3.85155
C18	2.86385	unreliable	2.87138	2.8542	2.84237	2.89824	2.86071	2.8676	2.86749	2.82526	2.83166	2.87832	2.76359	2.8336	2.8539	2.85486	2.85847	2.86777	2.88189	2.88068	2.86996	2.85326	2.86043	2.85053	2.86979	2.88363	2.85096	2.87095	2.85915	2.90453	2.8697	2.87263	2.87457	2.85742	2.85879	2.88499	2.83993	2.83961	2.8352	2.83937	2.8364	2.84579	2.86293	2.84559	2.84431	2.87386	2.87656	2.87354	2.88298
C18:1	53.0956	unreliable	52.9138	52.7542	52.9709	53.0285	53.0683	52.8957	52.9706	53.3672	52.8618	53.0485	53.7778	52.9345	53.0326	52.9938	53.0363	52.8303	52.8871	53.0793	52.7343	52.937	53.0832	52.5227	52.9894	53.0604	52.9852	52.9987	53.1456	52.4224	53.0263	53.3184	52.9856	53.0122	52.9137	52.6958	52.6672	53.2143	52.7765	52.8914	52.3846	52.2204	52.9199	52.9448	53.0184	52.8354	52.7706	52.8248	52.6026
C18:1n7	1.09027	unreliable	1.08684	1.09855	1.09159	1.09446	1.13467	1.09725	1.0797	1.09389	1.08944	1.08591	1.10074	1.08199	1.09251	1.08929	1.0821	1.09072	1.07508	1.09083	1.08869	1.08645	1.08826	1.0961	1.09059	1.09165	1.08666	1.0849	1.09081	1.08049	1.08402	1.09587	1.09139	1.09029	1.09807	1.13916	1.08266	1.08465	1.08951	1.0877	1.08811	1.08335	1.08771	1.08425	1.0764	1.08514	1.08394	1.08586	1.08205
C18:2	16.9925	unreliable	17.0508	16.9575	17.032	17.04	16.9707	16.958	16.8937	17.1224	17.1075	16.8745	17.3312	16.9951	17.0276	17.0353	17.045	16.9694	17.0988	17.008	17.0257	17.112	17.0036	17.0077	16.9793	16.9848	17.1144	17.0101	16.8472	16.8866	17.0058	16.9531	17.0497	17.0042	16.9525	16.8728	16.9853	17.0857	17.1151	17.1542	16.8776	17.1633	17.0219	17.1083	16.984	16.9542	17.1348	17.093	17.0191
X1	0.300854	unreliable	0.272656	0.272481	0.307128	0.268279	0.306405	0.299648	0.297351	0.295619	0.265891	0.298906	0.260411	0.293139	0.310839	0.308561	0.300371	0.299368	0.263266	0.272462	0.266471	0.266891	0.274752	0.264134	0.267514	0.269455	0.272179	0.260258	0.256539	0.301936	0.270202	0.269724	0.292171	0.267805	0.272495	0.275128	0.292594	0.265469	0.261319	0.265105	0.288229	0.272417	0.266829	0.297195	0.295377	0.265573	0.302839	0.275281	0.260177
C20:1	0.377038	unreliable	0.380262	0.380142	0.379881	0.381159	0.380741	0.376873	0.379202	0.380613	0.397103	0.37911	0.380953	0.380678	0.376468	0.388049	0.379669	0.378128	0.374236	0.378832	0.378628	0.378559	0.398634	0.395752	0.381311	0.375811	0.379023	0.403761	0.384698	0.375752	0.380081	0.381256	0.38334	0.382352	0.374965	0.386421	0.377738	0.379224	0.378854	0.381235	0.387856	0.397288	0.376381	0.397687	0.376475	0.37629	0.37864	0.377167	0.406636
X2	0.542081	unreliable	0.540634	0.551331	0.527528	0.535827	0.484926	0.539431	0.534671	0.528277	0.524118	0.538877	0.521604	0.531148	0.529296	0.531252	0.533602	0.526527	0.535501	0.54301	0.526536	0.529714	0.537638	0.51202	0.527904	0.533983	0.530372	0.529458	0.523773	0.529134	0.533557	0.531553	0.533449	0.530237	0.539141	0.554715	0.521477	0.53827	0.517473	0.533851	0.526758	0.523026	0.534917	0.530609	0.532845	0.532406	0.531696	0.534876	0.524649
EPA	0.155143	unreliable	0.155061	0.15788	0.158423	0.151796	0.153287	0.154772	0.15728	0.154092	0.161882	0.154911	0.158025	0.160026	0.15723	0.154188	0.152907	0.154756	0.159017	0.1575	0.154636	0.14915	0.154855	0.161597	0.154107	0.152999	0.153652	0.156353	0.152281	0.154756	0.154352	0.157229	0.159967	0.159031	0.151495	0.150229	0.162971	0.156839	0.160294	0.158823	0.157298	0.158069	0.156749	0.158733	0.155106	0.150582	0.153773	0.15268	0.15569
X3	0.272562	unreliable	0.266307	0.269298	0.249558	0.258292	0.175498	0.272778	0.261864	0.258757	0.254364	0.26374	0.25269	0.249158	0.258993	0.259932	0.256372	0.260688	0.251791	0.274396	0.259906	0.256916	0.272526	0.236908	0.259259	0.267684	0.257448	0.258335	0.252541	0.256858	0.259424	0.254204	0.259698	0.259138	0.271493	0.286675	0.25175	0.259252	0.249039	0.252221	0.25546	0.251223	0.259279	0.262694	0.253632	0.253235	0.261658	0.254772	0.253292
DHA	0.540841	unreliable	0.560522	0.554519	0.573767	0.567811	0.468704	0.551914	0.552098	0.56966	0.612739	0.563029	0.574277	0.6107	0.572309	0.56413	0.570293	0.570939	0.599577	0.549273	0.570587	0.574125	0.546215	0.661089	0.568776	0.541904	0.574033	0.565476	0.560061	0.556406	0.565777	0.561091	0.564936	0.567311	0.547671	0.533764	0.632533	0.567352	0.643749	0.586948	0.55217	0.574754	0.566825	0.569903	0.567476	0.564302	0.57521	0.569983	0.568033
[truncated: 35 more columns]
