# Supplementary material for: Infant formula fatty acid profile following microwave heating
Source: PLoS One. 2020 Aug 28;15(8):e0237391. doi: 10.1371/journal.pone.0237391 (PMC7454968; doi:10.1371/journal.pone.0237391)
Supplement: S2 Table — The achieved temperatures were 37 degrees Celsius (A) and 50 degrees Celsius (B). The Wilcoxon test was used. (XLSX) [file pone.0237391.s002.xlsx]

## Sheet: Arkusz1
Supplemental Table 2. Results of paired comparisons of the relative abundance of fatty acids in samples, which were left untreated, microwaved, and heated in a water bath. The achieved temperatures were 36 degrees Celsius (A) and 50 degrees Celsius (B). The Wilcoxon test was used.
	Control A (n = 14)	Control B (n = 13)	p control A vs control B	Microwave A (n = 14)	p microwave A vs control A	Microwave B (n = 14)	p microwave B vs control B	Water bath A (n = 14)	p water bath A vs control A	Water bath B (n = 14)	p water bath B vs control B
C4:0	0.029 [0.029-0.03]	0.03 [0.03-0.031]	0.0192	0.031 [0.03-0.031]	0.0131	0.029 [0.029-0.03]	0.0546	0.03 [0.029-0.032]	0.1578	0.031 [0.03-0.031]	0.5067
C6	0.128 [0.125-0.13]	0.129 [0.126-0.131]	0.5524	0.128 [0.127-0.131]	0.5097	0.128 [0.127-0.129]	0.6001	0.129 [0.127-0.13]	0.3002	0.128 [0.127-0.13]	0.9721
C8	1.367 [1.358-1.37]	1.363 [1.354-1.378]	0.7531	1.367 [1.361-1.376]	0.3002	1.361 [1.356-1.374]	0.5524	1.365 [1.362-1.373]	0.0961	1.366 [1.362-1.369]	0.7007
C10	1.116 [1.109-1.12]	1.11 [1.108-1.124]	0.9721	1.116 [1.112-1.129]	0.1578	1.11 [1.106-1.122]	0.7531	1.114 [1.111-1.121]	0.3626	1.112 [1.108-1.121]	0.8613
C16	6.723 [6.713-6.742]	6.736 [6.724-6.755]	0.2213	6.736 [6.725-6.756]	0.0735	6.729 [6.706-6.773]	0.9165	6.73 [6.722-6.74]	0.1771	6.723 [6.722-6.734]	0.2488
C16:1	0.23 [0.226-0.232]	0.228 [0.226-0.231]	0.9721	0.226 [0.224-0.231]	0.3002	0.223 [0.222-0.225]	0.1729	0.227 [0.223-0.233]	0.8752	0.224 [0.222-0.227]	0.1960
C16:1trans	0.038 [0.037-0.041]	0.04 [0.038-0.042]	0.3454	0.039 [0.036-0.041]	0.6832	0.038 [0.036-0.039]	0.0463	0.042 [0.037-0.043]	0.4326	0.038 [0.038-0.039]	0.1158
C18:1trans	0.034 [0.03-0.039]	0.033 [0.032-0.039]	0.7531	0.031 [0.029-0.035]	0.9249	0.032 [0.031-0.035]	0.6001	0.03 [0.028-0.033]	0.1401	0.035 [0.032-0.037]	0.3823
C18:2trans1	0.038 [0.036-0.04]	0.039 [0.038-0.042]	0.4215	0.037 [0.037-0.039]	0.1094	0.037 [0.036-0.038]	0.0231	0.038 [0.037-0.04]	0.9249	0.038 [0.037-0.04]	0.9721
c18:2trans2	0.018 [0.016-0.019]	0.02 [0.018-0.024]	0.0392	0.017 [0.017-0.021]	0.8260	0.018 [0.017-0.022]	0.7007	0.017 [0.016-0.02]	0.8752	0.018 [0.017-0.018]	0.4630
C18:2trans3	0.018 [0.016-0.019]	0.019 [0.017-0.023]	0.5067	0.017 [0.016-0.017]	0.0555	0.016 [0.016-0.018]	0.0277	0.016 [0.015-0.018]	0.0842	0.017 [0.017-0.018]	0.3823
C18:3trans1	0.043 [0.042-0.045]	0.043 [0.042-0.046]	0.7531	0.043 [0.034-0.044]	0.7298	0.044 [0.041-0.045]	0.9165	0.044 [0.029-0.045]	0.9749	0.046 [0.044-0.048]	0.3108
C18:3trans2	0.03 [0.027-0.038]	0.028 [0.026-0.031]	0.7007	0.027 [0.026-0.028]	0.0185	0.03 [0.027-0.037]	0.5524	0.028 [0.027-0.029]	0.9749	0.028 [0.026-0.028]	0.7531
C18:3trans3	0.022 [0.02-0.024]	0.022 [0.02-0.023]	0.3823	0.021 [0.02-0.022]	0.6832	0.022 [0.02-0.023]	0.1329	0.021 [0.02-0.022]	0.6832	0.022 [0.021-0.025]	0.4630
C18:3	1.556 [1.553-1.56]	1.552 [1.548-1.556]	0.1329	1.55 [1.547-1.555]	0.1094	1.555 [1.553-1.56]	0.2488	1.553 [1.549-1.556]	0.3626	1.55 [1.548-1.554]	0.4630
C15	0.058 [0.057-0.059]	0.059 [0.058-0.061]	0.0868	0.059 [0.057-0.06]	0.1240	0.059 [0.057-0.061]	0.7007	0.06 [0.057-0.063]	0.0842	0.059 [0.057-0.062]	0.7531
C12	8.677 [8.638-8.699]	8.69 [8.641-8.725]	0.6496	8.712 [8.699-8.735]	0.0063	8.659 [8.638-8.709]	0.6001	8.685 [8.67-8.705]	0.1094	8.686 [8.655-8.713]	0.8613
C14	3.75 [3.73-3.757]	3.749 [3.737-3.763]	0.7531	3.752 [3.741-3.77]	0.0091	3.744 [3.73-3.784]	0.6001	3.752 [3.737-3.757]	0.1981	3.741 [3.73-3.765]	0.9165
C18	2.86 [2.851-2.87]	2.868 [2.853-2.878]	0.3454	2.862 [2.848-2.871]	0.3967	2.859 [2.846-2.873]	0.7007	2.864 [2.854-2.868]	0.5097	2.862 [2.86-2.866]	0.9165
C18:1	52.985 [52.914-53.036]	52.994 [52.896-53.048]	0.8613	52.953 [52.772-53.025]	0.1240	52.977 [52.835-53.093]	0.6001	53.017 [52.82-53.079]	0.3626	53.004 [52.92-53.072]	0.3108
C18:1n7	1.089 [1.087-1.092]	1.091 [1.086-1.094]	0.7531	1.088 [1.084-1.091]	0.2208	1.088 [1.085-1.09]	0.2488	1.087 [1.083-1.091]	0.5509	1.089 [1.087-1.094]	0.7531
C18:2	17.032 [17.004-17.099]	17.008 [16.969-17.035]	0.2213	16.996 [16.944-17.026]	0.0842	17.031 [16.954-17.093]	0.8613	17.003 [16.972-17.036]	0.1578	16.999 [16.959-17.005]	0.2488
X1	0.273 [0.266-0.3]	0.272 [0.268-0.299]	0.6001	0.27 [0.265-0.291]	0.0555	0.266 [0.265-0.272]	0.0277	0.271 [0.267-0.281]	0.1578	0.268 [0.265-0.298]	0.2787
C20:1	0.38 [0.379-0.381]	0.38 [0.379-0.381]	0.8067	0.38 [0.378-0.384]	0.6832	0.381 [0.379-0.386]	0.4630	0.382 [0.378-0.397]	0.4326	0.381 [0.378-0.381]	0.5067
X2	0.529 [0.527-0.535]	0.531 [0.529-0.539]	0.1329	0.531 [0.525-0.534]	0.5509	0.532 [0.53-0.535]	0.8613	0.53 [0.526-0.536]	0.6832	0.533 [0.531-0.536]	0.6001
EPA	0.155 [0.154-0.158]	0.155 [0.154-0.158]	0.5067	0.155 [0.154-0.158]	0.8260	0.157 [0.154-0.158]	0.8067	0.155 [0.153-0.156]	0.1094	0.155 [0.152-0.156]	0.4630
X3	0.257 [0.253-0.26]	0.26 [0.258-0.268]	0.1729	0.257 [0.253-0.26]	0.4326	0.256 [0.253-0.259]	0.5524	0.258 [0.254-0.259]	0.5936	0.258 [0.256-0.26]	0.2787
DHA	0.571 [0.561-0.574]	0.565 [0.555-0.571]	0.9165	0.566 [0.562-0.568]	0.6377	0.567 [0.563-0.57]	0.7531	0.568 [0.566-0.571]	0.6377	0.569 [0.564-0.572]	0.9165
