# Supplementary material for: Infant formula fatty acid profile following microwave heating
Source: PLoS One. 2020 Aug 28;15(8):e0237391. doi: 10.1371/journal.pone.0237391 (PMC7454968; doi:10.1371/journal.pone.0237391)
Supplement: S3 Table — (XLSX) [file pone.0237391.s003.xlsx]

## Sheet: Arkusz1
Supplemental Table 3. Matched comparisons of the relative abundance of fatty acids in all the samples, which were left untreated, microwaved or heated in a water bath.
	All (A+B) control (n=26)	All (A+B) microwaved (n=26)	p control vs microwaved	All (A+B) water bath (n=26)	p control vs water bath	p microwaved vs water bath
C4:0	0.03 [0.029-0.03]	0.03 [0.029-0.031]	0.7702	0.03 [0.029-0.031]	0.1373	0.3809
C6	0.128 [0.126-0.13]	0.128 [0.127-0.13]	0.8489	0.128 [0.127-0.13]	0.4537	0.9493
C8	1.365 [1.356-1.373]	1.362 [1.358-1.376]	0.3809	1.366 [1.362-1.372]	0.2478	0.1742
C10	1.113 [1.109-1.122]	1.113 [1.107-1.129]	0.2478	1.113 [1.109-1.122]	0.4091	0.8489
C16	6.735 [6.718-6.743]	6.731 [6.724-6.762]	0.1373	6.727 [6.722-6.74]	0.7508	0.3539
C16:1	0.229 [0.226-0.232]	0.225 [0.223-0.231]	0.1307	0.226 [0.222-0.23]	0.6026	0.6026
C16:1trans	0.039 [0.038-0.042]	0.038 [0.036-0.04]	0.1307	0.039 [0.037-0.042]	0.6938	0.2276
C18:1trans	0.033 [0.03-0.039]	0.032 [0.03-0.035]	0.5337	0.032 [0.029-0.036]	0.6567	0.6026
C18:2trans1	0.039 [0.037-0.041]	0.037 [0.036-0.038]	0.0073	0.038 [0.037-0.04]	0.8093	0.0132
c18:2trans2	0.019 [0.017-0.023]	0.017 [0.017-0.022]	0.7126	0.017 [0.016-0.02]	0.8889	0.7316
C18:2trans3	0.018 [0.017-0.022]	0.017 [0.016-0.017]	0.0042	0.017 [0.016-0.018]	0.0864	0.2804
C18:3trans1	0.043 [0.042-0.045]	0.043 [0.041-0.044]	0.7126	0.044 [0.042-0.047]	0.3408	0.0434
C18:3trans2	0.028 [0.027-0.037]	0.028 [0.026-0.03]	0.2478	0.028 [0.026-0.029]	0.6204	0.5676
C18:3trans3	0.022 [0.02-0.024]	0.021 [0.02-0.022]	0.1586	0.022 [0.021-0.023]	0.3672	0.1307
C18:3	1.553 [1.548-1.559]	1.554 [1.549-1.559]	0.9090	1.551 [1.548-1.555]	0.1586	0.1124
C15	0.059 [0.058-0.06]	0.059 [0.057-0.061]	0.5676	0.06 [0.057-0.063]	0.3809	0.5337
C12	8.683 [8.638-8.71]	8.699 [8.654-8.732]	0.0490	8.689 [8.666-8.712]	0.1742	0.7897
C14	3.749 [3.73-3.759]	3.747 [3.738-3.781]	0.0619	3.751 [3.737-3.764]	0.3809	0.5172
C18	2.861 [2.852-2.871]	2.862 [2.845-2.872]	0.6026	2.864 [2.858-2.868]	0.4691	0.7702
C18:1	52.987 [52.9-53.045]	52.961 [52.789-53.041]	0.1373	53.006 [52.888-53.067]	0.9291	0.8489
C18:1n7	1.09 [1.087-1.094]	1.088 [1.084-1.09]	0.0912	1.089 [1.086-1.094]	0.6204	0.1996
C18:2	17.018 [16.981-17.049]	17.017 [16.953-17.077]	0.4091	17.0 [16.962-17.03]	0.043	0.1067
X1	0.273 [0.267-0.299]	0.269 [0.265-0.275]	0.0046	0.269 [0.266-0.29]	0.0961	0.8489
C20:1	0.38 [0.379-0.381]	0.38 [0.379-0.386]	0.4848	0.381 [0.378-0.382]	0.8093	0.6751
X2	0.531 [0.528-0.536]	0.532 [0.527-0.535]	0.8290	0.533 [0.529-0.536]	0.8093	0.4848
EPA	0.155 [0.154-0.158]	0.157 [0.154-0.159]	0.7126	0.155 [0.152-0.156]	0.1013	0.0619
X3	0.259 [0.255-0.263]	0.257 [0.253-0.259]	0.4091	0.258 [0.255-0.26]	0.3539	0.4091
DHA	0.569 [0.556-0.574]	0.567 [0.563-0.57]	0.8889	0.568 [0.566-0.572]	0.8688	0.5172
