# Supplementary material for: Infant formula fatty acid profile following microwave heating
Source: PLoS One. 2020 Aug 28;15(8):e0237391. doi: 10.1371/journal.pone.0237391 (PMC7454968; doi:10.1371/journal.pone.0237391)
Supplement: S4 Table — (XLSX) [file pone.0237391.s004.xlsx]

## Sheet: Arkusz1
Supplemental Table 4. Sample temperatures.
Temperature	median	25	25	37	50.5	37	50
degrees Celsius	1Q	25	25	36	49.25	36.25	49
	3Q	25	25.75	38	51	38	50
	Sample	control A	control B	microwave A	microwave B	water bath A	water bath B
	1	25	25	35	48	37	50
	2	26	26	35	47	38	51
	3	25	25	36	51	38	49
	4	25	25	37	52	38	48
	5	25	25	38	52	38	50
	6	25	26	37	51	39	50
	7	24	25	39	52	37	51
	8	24	25	37	51	38	51
	9	25	25	38	49	35	47
	10	26	26	39	50	35	47
	11	25	25	36	50	36	49
	12	25	25	36	49	36	50
	13	24	24	37	51	37	50
	14	26	26	39	50	37	50
